# Supplementary material for: Exploring the association between sleep duration and cancer risk in middle-aged and older Chinese adults: observations from a representative cohort study (2011–2020)
Source: BMC Public Health. 2024 Jul 8;24:1819. doi: 10.1186/s12889-024-19313-z (PMC11232271; doi:10.1186/s12889-024-19313-z)
Supplement: Supplementary file 2 — Supplementary Material 2 [file 12889_2024_19313_MOESM2_ESM.xlsx]

## Sheet: Sheet1
Supplementary Table 1 distribution of missing data
Characteristic	Overall, N = 9,996
Gender, n (%)	7(0.07)
Smoking status, n (%)	2(0.02)
Drinking status, n (%)	5(0.05)
Education level, n (%)	2(0.02)
sarcopenia, n (%)	3252(32.53)
Hypertension, n (%)	5(0.05)
Diabetes, n (%)	17(0.17)
Dyslipidemia, n (%)	38(0.38)
WC, Median, n (%)	1404(14.05)
BMI, Median, n (%)	1478(14.79)
