# Supplementary material for: Exploring the association between sleep duration and cancer risk in middle-aged and older Chinese adults: observations from a representative cohort study (2011–2020)
Source: BMC Public Health. 2024 Jul 8;24:1819. doi: 10.1186/s12889-024-19313-z (PMC11232271; doi:10.1186/s12889-024-19313-z)
Supplement: Supplementary file 4 — Supplementary Material 4 [file 12889_2024_19313_MOESM4_ESM.xlsx]

## Sheet: Sheet1
Table S2 Effects of sleep duration on incidence of cancer (with missing data)
Characteristic	N	Event N	HR1	95% CI1	p-value
Overall cancer
Nocturnal sleep duration (hours)	5969	187
6-9	2834	141	—	—
<6	2891	168	1.43	1.06, 1.93	0.02
>9	244	16	1.23	0.59, 2.55	0.587
Day time sleep duration(minutes)	5969	187
≤30	3817	196	—	—
>30	2152	129	1.22	0.91, 1.64	0.188
Total sleep duration(hours)	9981	323
6-9	5413	153	—	—
<6	3552	131	1.24	0.98, 1.57	0.079
>9	1016	41	1.41	1.00, 1.99	0.051
Digestive&Respiratory_System
Nocturnal sleep duration (hours)	5969	102
6-9	2834	79	—	—
<6	2891	97	1.47	0.98, 2.20	0.065
>9	244	8	0.51	0.12, 2.12	0.355
Day time sleep duration(minutes)	5969	102
≤30	3817	110	—	—
>30	2152	74	0.99	0.66, 1.49	0.966
Total sleep duration(hours)	9981	182
6-9	5413	82	—	—
<6	3552	79	1.39	1.02, 1.91	0.038
>9	1016	23	1.37	0.86, 2.18	0.186
Other System
Nocturnal sleep duration (hours)	5969	80
6-9	2834	64	—	—
<6	2891	68	1.24	0.78, 1.97	0.372
>9	244	8	2.09	0.87, 5.01	0.099
Day time sleep duration(minutes)	5969	80
≤30	3817	85	—	—
>30	2152	55	1.53	0.97, 2.39	0.065
Total sleep duration(hours)	9981	140
6-9	5413	64	—	—
<6	3552	68	0.96	0.67, 1.39	0.837
>9	1016	8	1.37	0.81, 2.29	0.238

## Sheet: Sheet2
Characteristic	N	Event N	HR1	95% CI1	p-value
da049.x_q	5969	80
0	2834		—	—
1	2891		1.24	0.78, 1.97	0.372
2	244		2.09	0.87, 5.01	0.099
da050.x_q	5969	80
[0,30]	3817		—	—
(30,190]	2152		1.53	0.97, 2.39	0.065
sleep_q	9981	140
0	5413		—	—
1	3552		0.96	0.67, 1.39	0.837
2	1016		1.37	0.81, 2.29	0.238
