# Supplementary material for: Exploring the association between sleep duration and cancer risk in middle-aged and older Chinese adults: observations from a representative cohort study (2011–2020)
Source: BMC Public Health. 2024 Jul 8;24:1819. doi: 10.1186/s12889-024-19313-z (PMC11232271; doi:10.1186/s12889-024-19313-z)
Supplement: Supplementary file 5 — Supplementary Material 5 [file 12889_2024_19313_MOESM5_ESM.xlsx]

## Sheet: Sheet1
Table S3 Effects of sleep duration on incidence of cancer (excluding patients who developed cancer within the first two years of follow-up)
Characteristic	N	Event N	HR1	95% CI1	p-value
Overall cancer
Nocturnal sleep duration (hours)	9933	263
6-9	4729	110	—	—
<6	4800	141	1.21	0.94, 1.56	0.136
>9	404	12	1.19	0.66, 2.17	0.564
Day time sleep duration(minutes)	9933	263
≤30	6384	156	—	—
>30	3549	107	1.18	0.92, 1.52	0.187
Total sleep duration(hours)	9933	263
6-9	5390	124	—	—
<6	3533	107	1.25	0.97, 1.63	0.09
>9	1010	32	1.33	0.90, 1.97	0.151
Digestive&Respiratory System
Nocturnal sleep duration (hours)	9873	151
6-9	4704	63	—	—
<6	4771	84	1.22	0.87, 1.69	0.244
>9	398	4	0.63	0.23, 1.74	0.374
Day time sleep duration(minutes)	9873	151
≤30	6346	89	—	—
>30	3527	62	1.15	0.82, 1.59	0.417
Total sleep duration(hours)	9873	151
6-9	5362	69	—	—
<6	3512	67	1.44	1.02, 2.02	0.036
>9	999	15	1.04	0.59, 1.82	0.889
Other System
Nocturnal sleep duration (hours)	9933	114
6-9	4729	50	—	—
<6	4800	56	1.09	0.74, 1.60	0.666
>9	404	8	1.82	0.86, 3.86	0.118
Day time sleep duration(minutes)	9933	114
≤30	6384	68	—	—
>30	3549	46	1.23	0.84, 1.79	0.292
Total sleep duration(hours)	9933	114
6-9	5390	58	—	—
<6	3533	39	0.95	0.63, 1.43	0.804
>9	1010	17	1.59	0.93, 2.74	0.093
